# Supplementary material for: Multi-omics analysis of the bioactive constituents biosynthesis of glandular trichome in Perilla frutescens
Source: BMC Plant Biol. 2021 Jun 18;21:277. doi: 10.1186/s12870-021-03069-4 (PMC8214284; doi:10.1186/s12870-021-03069-4)
Supplement: Supplementary file 17 — Additional file 17: Table S1. Metabolite profile in of P. frutescens by UPLC-ESI-Q-TOF-MS/MS analysis. Table S2. All sample raw data information. Table S3. All sample clean data information. Table S4. Assembly result ofclean reads. Table S5. Annotation ratio of 7 datebase. Table S6. GO anniotation of DEGs in three comparation. Table S7. Unigenes involved in the terpenoid biosynthesis pathway in P. frutescens. Table S8. Specific primers for qPCR. Table S9. Details for qRT-PCR and RNA-Seq. Table S10. The chemotypes of P. frutescens. [file 12870_2021_3069_MOESM17_ESM.xlsx]

## Sheet: ESM
	SUPPLEMENTARY Tables
	Manuscript title: Multi-omics analysis of the bioactive constituents biosynthesis of glandular trichome in Perilla frutescens
	Authors:Peina Zhou1, Mengjiao Yin1, Shilin Dai1, Ke Bao1, Linwu Song1, Chanchan Liu1,*, Qinan Wu1,2,3,*
	1 College of pharmacy, Nanjing University of Chinese Medicine, Nanjing 210023, China 2 Collaborative Innovation Center of Chinese Medicinal Resources Industrialization, Nanjing 210023, China 3 National and LocalCollaborative Engineering Center of Chinese Medicinal Resources Industrialization and Formulae Innovative Medicine,Nanjing 210023, China
	Corresponding author: Qinan Wu (qnwyjs@126.com), Chanchan Liu(liuchanchan0317@outlook.com)

## Sheet: Table S1
Table S1. Metabolite profile in of P. frutescens by UPLC-ESI-Q-TOF-MS/MS analysis.
Number	tR(min)	Formula	Calculated mass [M] (m/z)	Error (ppm)	Mode	Observed fragment ions in MS and MS/MS (m/z)					Distribution	Identification	Class
1	0.7	C6H12O6	180.063	0.9	[M-H]-	59.0159, 90.9214					XL/L/S	Inositol	Other
2	0.74	C10H13N5O4	267.097	1.3	[M+H]+	136.0621, 119.0340, 268.1085, 94.0601					L/S/R	Adenosine	Amino acids
3	0.78	C5H7NO3	129.043	-0.7	[M+H]+	61.03017179, 89.05968939, 56.05066689, 60.98638854, 130.0660222					XL/L/S/R	Pyroglutamic acid	Amino acids
4	1.02	C6H8O7	192.027	0.4	[M+H]+	129.0200, 87.0093, 115.0023, 61.0304					L	Citric acid	Organic acids
5	1.03	C9H11NO3	181.074	2.5	[M+H]+	91.0612, 95.0494, 119.0496					XL/L	Tyrosine	Amino acids
6	2.8	C7H6O3	138.032	1.2	[M-H]-	137.0260,136.0152					L/S/R	Protocatechuic aldehyde	Organic acids
7	2.82	C7H6O3	138.032	5.4	[M-H]-	137.0259, 93.0343					L/S/R	p-Hydroxybenzoic acid	Organic acids
8	2.9	C8H8O4	168.042	0.5	[M+H]+	111.0069, 141.0541, 69.0001, 169.0478					R	Vanillic acid	Organic acids
9	2.96	C8H8O4	168.042	1.7	[M+H]+	111.0069, 141.0541, 169.0478					R	2,6-Dimethoxybenzoquinone	Other
10	3.2	C9H8O4	180.042	-0.6	[M-H]-	135.0446, 89.0427, 91.0004, 161.0265, 179.0320					XL/L/S/R	Caffeic acid*	Phenylpropanoids
11	3.3	C18H28O9	388.173	-1.1	[M-H]-	387.1653, 59.0193, 207.1017, 89.0256, 163.1117					L/S	5'-Gluco-pyranosyoxyjasmanic acid	Organic acids
12	3.31	C27H30O15	594.158	0.3	[M+H]+	577.1643, 337.0733, 559.1469, 595.1653, 595.2017					L	Apigenin 6,8-diglucoside	Flavonoid glycosides
13	3.56	C27H26O18	638.112	-0.1	[M-H]-	637.1068, 285.0407, 351.0579, 193.0335, 175.0231					XL/L/S	Scutellarein 7-O-diglucuronide	Flavonoid glycosides
14	3.85	C15H10O6	286.048	-2.1	[M+H]+	287.0545867, 153.0169205, 161.016865, 287.0774283					XL/L	Scutellarein/Luteolin	Flavonoids
15	3.89	C36H37O18	757.198	-2.3	[M+H]+	288.0591, 449.1140, 595.1550					XL/L	Shisonin	Flavonoids
16	3.9	C15H10O6	286.048	0.9	[M+H]+	287.0542, 153.0164, 125.0223, 138.9823, 161.0280					XL/L	Kaempferol	Flavonoids
17	3.97	C27H26O17	622.117	0.6	[M+H]+	351.0563, 621.1129, 193.0350, 269.0463, 175.0270					XL/L	Apigenin-7-O-diglucuronide	Flavonoid glycosides
18	4	C9H8O3	164.047	1.1	[M-H]-	119.0515, 93.0379, 162.8355					L/S	Coumaric acid	Phenylpropanoids
19	4.12	C21H18O12	462.08	0.9	[M+H]+	153.0159, 287.0540, 463.0864					XL/L	Luteolin-7-O-glucuronide	Flavonoid glycosides
20	4.18	C39H39O21	843.198	-0.6	[M+H]+	287.0544, 535.1032, 843.1952, 287.0761					XL/L	Malonylshisonin	Flavonoids
21	4.24	C21H20O11	448.101	2.9	[M-H]-	285.0405, 447.0907, 447.1171, 267.0328, 151.0034					XL/L	Luteolin-7-O-glucoside	Flavonoid glycosides
22	4.25	C21H18O12	462.08	0.7	[M+H]+	287.0540. 463.0864					XL/L/S	Scutellarin	Flavonoids
23	4.26	C15H10O5	270.24	0.6	[M+H]+	271.0585191, 153.01559, 118.9417611, 125.0356901, 145.0301966					XL/L	Apigenin	Flavonoids
24	4.3	C21H20O10	432.11	1.4	[M-H]-	269.0423832, 431.09467					XL/L/S	Apigenin-7-O-glucoside	Flavonoids
25	4.73	C21H18O11	446.085	1.6	[M+H]+	271.0599, 341.0235, 343.0215, 361.0290, 447.0913					L	Apigenin-7-O-glucuronide	Flavonoid glycosides
26	4.79	C36H32O16	720.169	-1.1	[M-H]-	359.0765, 161.0244, 197.0471, 179.0339, 719.1712					XL/L/S	Sagerinic acid	Organic acids
27	4.85	C18H16O8	360.085	0.6	[M-H]-	161.0242, 197.0452, 179.0350, 359.0772, 135.0448					XL/L/S/R	Rosmarinic acid*	Phenylpropanoids
28	4.91	C9H6O3	162.032	-0.5	[M+H]+	117.0346, 163.0380, 135.0442, 53.0398, 145.0320					XL/L/S/R	7-Hydroxycoumarin	Phenylpropanoids
29	5.12	C10H10O4	194.058	2.4	[M-H]-	133.0297, 193.0489, 161.0224, 193.0608					L/S/R	Methylcaffeate	Phenylpropanoids
30	5.13	C10H10O4	194.058	0.4	[M-H]-	133.0290, 161.0245, 193.0499, 105.0331, 193.0553					L/S/R	Ferulic Acid	Phenylpropanoids
31	5.18	C24H26O13	522.137	5.18	[M-H]-	521.141					L/S	Rosmarinic acid-3-O-glucoside	Phenylpropanoids
32	5.2	C20H36O12	468.221	-0.8	[M+H]+	289.1635, 421.2061, 161.0441, 71.0149, 101.0232					L/S	N-Octanoylsucrose	Other
33	5.51	C19H18O8	374.1	-3	[M-H]-	175.0384, 135.0418, 72.9913, 179.0355, 197.0436					L	Rosmarinic acid methylester	Phenylpropanoids
34	5.7	C10H18O4	202.121	-0.9	[M+H]+	139.1140, 183.1025					L/S	Sebacic acid	Fatty acids
35	5.94	C16H12O6	300.063	-0.1	[M+H]+	301.0719, 267.0169, 283.0479, 250.9905, 267.0296					XL/L/S	Chrysoeriol	Flavonoids
36	6.21	C18H26O8	370.163	0.1	[M+H]+	266.9982, 73.0474, 355.0691, 250.9670, 281.0498					L	Boronolide	Other
37	6.35	C18H26O8	370.163	-2.6	[M+H]+	73.0474, 355.0691, 285.0095, 147.0639, 268.9784					L/S	Dihydro boronolide	Other
38	6.88	C18H34O5	330.241	0.8	[M-H]-	171.1046, 183.1405, 211.1328, 329.2354					L/S/R	Pinellic acid	Fatty acids
39	6.92	C16H14O6	302.08	0.2	[M-H]-	153.0168801, 181.0117174, 92.99688212, 125.0208145, 257.0808728					XL	Hesperetin	Flavonoids
40	7.39	C11H12O4	208.07	6	[M-H]-	207.0602371, 163.0519832, 151.0058551, 132.9919633, 122.8947465					XL	Ferulic acid methyl ester	Phenylpropanoids
41	7.4	C18H39NO3	317.293	1	[M+H]+	318.3020, 256.2644, 88.0766, 300.2894, 102.0914					XL/L/S/R	2-Aminooctadecane-1,3,4-triol	Other
42	7.56	C12H14O4	222.089	0	[M+H]+	149.0231,190.9998, 207.0335, 65.0401, 209.0083					L/S/R	Apiole/Dillapiole	Phenylpropanoids
43	7.6	C12H16O3	208.11	1.1	[M-H]-	118.9910, 119.0056, 149.0627					L/S/R	Elemicin	Phenylpropanoids
44	7.65	C12H16O3	208.11	8	[M-H]-	164.838					L/S	α-Asarone	Phenylpropanoids
45	7.7	C16H28O6	316.189	-0.7	[M-H]-	81.03622769, 119.0475028, 315.1838397, 83.04442172, 93.03671341					L/S	Perilloside C/Perilloside D	Monoterpenoid glycosides
46	8.03	C11H14O2	178.099	2.2	[M-H]-	161.0586, 177.0905					XL/L/S	Methyleugenol	Phenylpropanoids
47	8.34	C15H12O4	256.074	-1.8	[M+H]+	153.0171, 257.0790					XL/L	Liquiritigenin	Flavonoids
48	8.51	C10H12O2	164.084	0.6	[M+H]+	95.0135,67.0188, 81.0342, 55.0193,147.0811					XL/L	Egomaketone*/Isoegomaketone	Monoterpenoids
49	9.01	C10H16	136.12	-4.7	[M+H]+	81.07040224, 79.05544299, 67.055416, 95.0864749, 55.05563798					XL	Limonene	Monoterpenoids
50	9.07	C30H48O5	488.35	0.1	[M-H]-	487.3435, 469.3328, 427.3477					L/S	Tormentic acid	Triterpenoids
51	9.11	C30H46O4	470.34	-3.6	[M+H]+	471.3477, 187.1505, 201.1613, 425.3402, 205.1541					L/S/R	Hyptadienic acid	Triterpenoids
52	9.3	C10H14O2	166.099	-0.1	[M+H]+	57.0720, 69.0341, 71.0855, 84.9617, 95.0113					XL/L/S	Perillaketone*	Monoterpenoids
53	10.2	C14H12O3	228.079	0.7	[M+H]+	95.0493, 105.0335, 229.0861, 77.0389, 142.9604					L/S/R	Resveratrol	Phenylpropanoids
54	10.4	C28H48O	400.68	-2.2	[M+H]+	401.3736888, 85.10032022					L/S/R	Campesterol	Other
55	11.16	C30H48O4	472.355	-1	[M-H]-	423.3291, 471.3478					L/S	Hederagenin/Corosolic acid	Triterpenoids
56	11.23	C30H46O3	454.345	-0.9	[M+H]+	409.3479, 437.3426, 205.1587, 367.2489, 455.3583					L/S/R	Betulonicacid	Triterpenoids
57	11.24	C28H48O2	416.36	3.5	[M+H]+	417.3765938, 355.3393134, 133.1054363					XL/L/S	Tocopherols	Other
58	12.02	C20H20O8	388.116	-2	[M+H]+	207.0320, 281.0516, 149.0441, 223.0630, 225.0429					L/S	Ethyl rosmarinate	Phenylpropanoids
59	12.08	C30H50O	426.386	-7.6	[M+H]+	101.0690, 141.1157, 409.3548, 427.1129					L/S	β-Amyrin	Triterpenoids
60	13.75	C31H46O2	450.34	5.4	[M+H]+	71.0878183, 85.10430867, 133.0968399, 451.3629977					XL	Phylloquinone	Other
61	13.84	C16H24O7	328.152	0.5	[M+H]+	68.9980, 98.9855, 111.0091					XL/L/S/R	Perilloside B	Monoterpenoid glycosides
62	13.94	C16H26O6	314.173	0.4	[M-H]-	313.1697, 100.9352, 144.9210					L	Perilloside A	Monoterpenoid glycosides
63	14.61	C18H30O2	278.225	0.6	[M-H]-	134.8938, 277.2158, 134.9092					L/S	α-Linolenic acid	Fatty Acid
64	15.06	C30H48O3	456.36	-2.4	[M+H]+	455.3534839, 183.0159243, 369.3102779					L/S	Oleanolic acid	Triterpenoids
65	15.17	C30H46O2	438.35	0.2	[M+H]+	439.3568, 203.1816, 393.3504, 201.1649, 205.1940					XL/L/S/R	Ganodermenonol	Triterpenoids
66	15.36	C14H28O2	228.21	-0.7	[M+H]+	83.08429763, 57.07336775, 153.1417604, 229.1664376					XL	Myristic acid	Fatty acids
67	16.2	C16H30O2	254.41	2.1	[M+H]+	55.06174918, 69.07015085					XL	Palmitoleic acid	Fatty acids
68	16.8	C18H32O2	280.24	0.5	[M-H]-	134.8938533, 136.892385, 279.2267495, 261.2246816					L/S	Linoleic acid	Fatty acids
69	19.19	C16H32O2	256.24	0.7	[M+H]+	166.8647, 184.8777, 255.2318, 144.9789					XL/L/S/R	Palmitic acid	Fatty acids
70	19.82	C18H34O2	282.256	0.5	[M+H]+	97.1024, 55.0582, 283.2667, 57.0709, 69.0714					XL/L/S/R	Oleic acid	Fatty acids
71	21.28	C18H36O2	284.272	0.1	[M+H]+	74.9390, 85.0996, 98.9605, 131.0012, 285.2872					XL/L/S/R	Stearic acid	Fatty acids
* respresnted compounds were compared with standard substance.

## Sheet: Table S2
Table S2. All sample raw data information.
	R1	R2	R3	R	S3	S2	S1	S	L1	L2	L3	L
Total Reads Count(#)	40105204	52907960	40840216	4.46178e+07	45994004	43604578	37477844	40840216	61063110	50935218	52421052	40840216
Total Bases Count(bp)	6015780600	7936194000	6126032400	6692669000	6899100600	6540686700	5621676600	6126032400	9159466500	7640282700	7863157800	6126032400
Average Read Length(bp)	150	150	150	150	150	150	150	150	150	150	150	150
Q10 Bases Count(bp)	5918665146	7832323231	6045969337	6.59899e+09	6821842997	6477603756	5560271406	6045969337	9053523780	7547150300	7765411916	6045969337
Q10 Bases Ratio(%)	0.9839	0.9869	0.9869	0.9859	0.9888	0.9904	0.9891	0.9869	0.9884	0.9878	0.9876	0.9869
Q20 Bases Count(bp)	5666328338	7555966937	5834596764	6.3523e+09	6615247780	6306620132	5394985825	5834596764	8779083580	7298384578	7509352124	5834596764
Q20 Bases Ratio(%)	0.9419	0.9521	0.9524	0.9488	0.9589	0.9642	0.9597	0.9524	0.9585	0.9553	0.955	0.9524
Q30 Bases Count(bp)	5019146382	6819317029	5269411023	5.70262e+09	6041458701	5811262927	4932162655	5269411023	8037195816	6619757615	6825584896	5269411023
Q30 Bases Ratio(%)	0.8343	0.8593	0.8602	0.851267	0.8757	0.8885	0.8773	0.8602	0.8775	0.8664	0.868	0.8602
N Bases Count(bp)	735006	645988	504125	628373	593823	572372	469344	504125	820438	616755	657750	504125
N Bases Ratio(%)	0.0001	0.0001	0.0001	0.0001	0.0001	0.0001	0.0001	0.0001	0.0001	0.0001	0.0001	0.0001
GC Bases Count(bp)	2827420369	3740018901	2891013132	3.15282e+09	3244839473	3078777164	2645861111	2891013132	4439552958	3575836809	3769431866	2891013132
GC Bases Ratio(%)	0.47	0.4713	0.4719	0.471067	0.4703	0.4707	0.4707	0.4719	0.4847	0.468	0.4794	0.4719

## Sheet: Table S3
Table S3. All sample clean data information.
	R1	R2	R3	R	S3	S2	S1	S	L1	L3	L2	L
Total Reads Count(#)	37048766	50895532	38691696	42211998	44420364	42379102	36216978	4.10055e+07	58875638	49090990	50437300	5.28013e+07
Total Bases Count(bp)	5281680581	7305825009	5561861436	6.04979e+09	6402902863	6142201032	5226280392	5.92379e+09	8503529635	7072844244	7246886984	7607753621
Average Read Length(bp)	142.56	143.55	143.75	143.287	144.14	144.93	144.3	144.457	144.43	144.08	143.68	144.063
Q10 Bases Count(bp)	5242328614	7255851380	5526673447	6.00828e+09	6366165138	6111073433	5196745297	5891327956	8454826316	7028130164	7201879641	7.56161e+09
Q10 Bases Ratio(%)	0.9925	0.9932	0.9937	0.993133	0.9943	0.9949	0.9943	0.9945	0.9943	0.9937	0.9938	0.993933
Q20 Bases Count(bp)	5105001469	7082491947	5403647350	5.86371e+09	6237334426	6001363034	5093119465	5.77727e+09	8288158212	6871679103	7046305445	7.40205e+09
Q20 Bases Ratio(%)	0.9665	0.9694	0.9716	0.969167	0.9741	0.9771	0.9745	0.975233	0.9747	0.9716	0.9723	0.972867
Q30 Bases Count(bp)	4627714179	6485676586	4964908429	5.35943e+09	5770873382	5590423607	4715850821	5359049270	7690109148	6318901572	6498078128	6.8357e+09
Q30 Bases Ratio(%)	0.8762	0.8877	0.8927	0.885533	0.9013	0.9102	0.9023	0.9046	0.9043	0.8934	0.8967	0.898133
N Bases Count(bp)	376113	378391	296778	350427	345551	339620	282296	322489	474012	366027	392049	410696
N Bases Ratio(%)	0.0001	0.0001	0.0001	0.0001	0.0001	0.0001	0.0001	0.0001	0.0001	0.0001	0.0001	0.0001
GC Bases Count(bp)	2454881730	3411434515	2598435999	2.82158e+09	2985833805	2871174788	2439368486	2.76546e+09	4085159396	3280924776	3440501510	3.6022e+09
GC Bases Ratio(%)	0.4648	0.4669	0.4672	0.4663	0.4663	0.4675	0.4668	0.466867	0.4804	0.4639	0.4748	0.473033

## Sheet: Table S4
Table S4. Assembly result ofclean reads.
	No.	>=500bp	>=1000bp	N50	N90	Max Len	Min Len	Total Len	Average Len
Transcript	315005	193190	125628	1855	472	15808	201	350818972	1113.69
Unigene	117939	47378	25707	1437	283	15808	201	91254767	773.75

## Sheet: Table S5
Table S5. Annotation ratio of 7 datebase.
Database	Number of genes	Percentage(%)
Annotated in CDD	40611	34.43
Annotated in KOG	33970	28.8
Annotated in NR	51817	43.94
Annotated in NT	37092	31.45
Annotated in PFAM	29514	25.02
Annotated in Swissprot	50390	42.73
Annotated in TrEMBL	50983	43.23
Annotated in GO	54287	46.03
Annotated in KEGG	5595	4.74
Annotated in at least one database	66006	55.97
Annotated in all database	3195	2.71
Total genes	117939	100

## Sheet: Table S6
Table S6. GO anniotation of DEGs in three comparation.
GO:0010026	trichome differentiation
Gene ID	MeanTPM (L)	MeanTPM (S)	MeanTPM (R)
TRINITY_DN42463_c0_g3	56.6642	207.924	1.7557
TRINITY_DN42607_c1_g3	3.37166	0.532874	19.5832
TRINITY_DN45925_c1_g3	8.26108	27.0882	1.11616
TRINITY_DN46729_c0_g3	0.986133	0.600235	25.2057
TRINITY_DN46729_c0_g4	7.66727	23.1223	1.30724
TRINITY_DN48777_c0_g4	3.80745	7.03554	5.43725
TRINITY_DN48945_c2_g1	1.38089	1.11519	7.79171
TRINITY_DN26286_c0_g1	0.0001	0.0001	0.311675
TRINITY_DN27891_c0_g1	0.379939	0.100864	0.064785
TRINITY_DN27891_c0_g2	0.36455	0.203051	0.099743
TRINITY_DN29898_c0_g1	0.0001	0.79635	0.0001
TRINITY_DN41255_c0_g1	0.165496	0.0357383	0.0874749
TRINITY_DN41844_c0_g1	162.707	100.369	102.119
TRINITY_DN42463_c0_g2	3.26635	0.042649	1.19264
TRINITY_DN42607_c1_g4	0.309316	0.84338	0.894977
TRINITY_DN43157_c0_g1	4.6295	2.76801	3.90453
TRINITY_DN44695_c0_g8	0.117028	0.292171	0.183737
TRINITY_DN44820_c0_g1	71.566	101.059	54.4871
TRINITY_DN46729_c0_g7	0.658452	3.84705	0.0944237
TRINITY_DN49240_c1_g1	6.30297	4.93881	3.99092
TRINITY_DN49240_c1_g3	1.13782	0.616678	0.792041
TRINITY_DN51350_c1_g1	11.9821	6.07602	6.64947
TRINITY_DN52054_c1_g1	219.273	195.39	190.273
TRINITY_DN52110_c1_g4	0.185418	0.12343	0.583967
TRINITY_DN53069_c2_g3	1.33408	0.369885	0.593038
TRINITY_DN63021_c0_g1	0.0001	0.0001	0.507681
TRINITY_DN64806_c0_g1	0.0001	0.461133	0.0001
TRINITY_DN51354_c0_g1	1.19928	0.171011	0.349419
TRINITY_DN51354_c0_g2	12.4815	8.70764	6.66787
TRINITY_DN53069_c2_g2	28.1868	9.15573	12.9261
GO:0010091	trichome branching
Gene ID	MeanTPM (L)	MeanTPM (S)	MeanTPM (R)
TRINITY_DN38822_c1_g1	14.258	17.7043	14.0062
TRINITY_DN27142_c0_g2	0.0001	0.0001	0.433077
TRINITY_DN36383_c0_g1	0.498473	0.0324378	0.191518
TRINITY_DN37584_c0_g1	2.15431	2.99598	1.14267
TRINITY_DN38187_c0_g1	0.97399	2.70619	0.563783
TRINITY_DN38916_c0_g1	0.467495	2.16442	0.551764
TRINITY_DN40660_c1_g2	236.28	600.828	231.261
TRINITY_DN42326_c0_g1	1.93844	1.90066	5.26999
TRINITY_DN42326_c0_g2	2.79886	2.23562	3.96606
TRINITY_DN43049_c0_g1	0.783104	0.0371927	3.48402
TRINITY_DN43049_c0_g2	0.80215	0.0300223	2.86326
TRINITY_DN43923_c0_g1	76.3746	98.6596	82.5837
TRINITY_DN43923_c0_g2	1.83971	2.01191	0.965211
TRINITY_DN46182_c0_g1	0.917343	0.6649	1.33263
TRINITY_DN46182_c1_g1	12.2364	16.3556	10.6852
TRINITY_DN42714_c0_g2	6.55572	4.34469	9.4503
TRINITY_DN46930_c0_g1	0.500162	0.341099	0.134255
TRINITY_DN46930_c0_g2	22.6448	17.8319	16.2923
TRINITY_DN48041_c1_g3	0.370845	0.317921	0.174213
TRINITY_DN42714_c1_g4	9.19219	5.78514	6.51732
TRINITY_DN50841_c0_g2	0.166026	0.251894	0.501541
TRINITY_DN50841_c0_g3	14.9969	14.2887	16.7541
TRINITY_DN50841_c0_g4	8.9755	9.09855	8.56757
TRINITY_DN46450_c0_g4	3.54792	3.40868	2.5774
TRINITY_DN48777_c0_g4	3.80745	7.03554	5.43725
TRINITY_DN52113_c0_g1	2.39747	4.29344	4.6625
TRINITY_DN52158_c0_g3	1.67295	0.988843	2.90655
TRINITY_DN52278_c0_g2	21.0938	12.7089	13.3055
TRINITY_DN48945_c2_g1	1.38089	1.11519	7.79171
TRINITY_DN52733_c0_g3	315.485	406.757	202.221
TRINITY_DN49287_c3_g7	13.4806	11.64	3.64531
TRINITY_DN52758_c0_g2	3.10918	4.72676	1.65522
TRINITY_DN52758_c0_g3	26.3327	18.3038	16.2808
TRINITY_DN53561_c4_g1	27.6949	35.4128	17.0586
TRINITY_DN49287_c3_g8	4.1262	3.27823	3.62462
TRINITY_DN55062_c0_g1	0.0001	0.0001	0.695267
TRINITY_DN62858_c0_g1	0.0001	0.0001	0.534414
TRINITY_DN74497_c0_g1	0.0001	0.674103	0.0001
TRINITY_DN49960_c0_g1	33.8399	24.8775	26.4198
TRINITY_DN50272_c0_g1	15.4602	8.4538	9.13633
TRINITY_DN50630_c2_g1	6.3782	1.83457	2.06684
TRINITY_DN51087_c0_g3	12.9642	1.83263	3.56485
TRINITY_DN51256_c0_g1	6.00616	3.03041	8.28136
TRINITY_DN51354_c0_g1	1.19928	0.171011	0.349419
TRINITY_DN51354_c0_g2	12.4815	8.70764	6.66787
TRINITY_DN51993_c1_g1	2.06824	0.0001	9.24559
TRINITY_DN51993_c1_g2	1.66697	0.0415691	11.5225
TRINITY_DN52035_c1_g4	2.72054	0.998576	10.6063
TRINITY_DN52346_c1_g1	27.3607	17.8197	23.3273
TRINITY_DN52346_c1_g2	4.23698	3.07408	3.61631
TRINITY_DN52346_c1_g3	10.0371	8.32736	2.54753
TRINITY_DN52727_c0_g2	9.94828	11.268	9.31602
TRINITY_DN52727_c0_g3	32.1687	30.0489	6.90675
TRINITY_DN52727_c1_g2	47.287	63.1762	11.7353
TRINITY_DN52758_c0_g1	32.1808	46.9384	14.9348
TRINITY_DN53471_c2_g1	52.9407	88.4795	36.3567
TRINITY_DN5447_c0_g1	1.23056	0.0001	0.105615
GO:0010090	trichome morphogenesis
Gene ID	MeanTPM (L)	MeanTPM (S)	MeanTPM (R)
TRINITY_DN38822_c1_g1	14.258	17.7043	14.0062
TRINITY_DN40199_c0_g1	88.8336	55.4332	28.8326
TRINITY_DN40199_c1_g1	19.9486	9.52805	13.0105
TRINITY_DN42714_c0_g2	6.55572	4.34469	9.4503
TRINITY_DN42714_c1_g4	9.19219	5.78514	6.51732
TRINITY_DN45902_c0_g2	73.9135	9.7101	142.71
TRINITY_DN45902_c0_g3	101.658	24.7937	195.02
TRINITY_DN46450_c0_g4	3.54792	3.40868	2.5774
TRINITY_DN47586_c1_g2	171.497	41.9272	140.402
TRINITY_DN48824_c0_g1	90.2541	25.3701	69.9542
TRINITY_DN48824_c0_g5	5.66145	14.949	1.20102
TRINITY_DN48888_c0_g1	10.5471	13.5078	5.10144
TRINITY_DN49287_c3_g7	13.4806	11.64	3.64531
TRINITY_DN49287_c3_g8	4.1262	3.27823	3.62462
TRINITY_DN50272_c0_g1	15.4602	8.4538	9.13633
TRINITY_DN50630_c2_g1	6.3782	1.83457	2.06684
TRINITY_DN51087_c0_g3	12.9642	1.83263	3.56485
TRINITY_DN1580_c0_g1	0.0001	1.07239	0.0001
TRINITY_DN26401_c0_g1	0.0001	1.12374	0.0001
TRINITY_DN30047_c0_g1	0.0001	1.51225	0.0001
TRINITY_DN37096_c0_g1	10.3346	4.33258	7.80339
TRINITY_DN37234_c0_g1	16.6561	7.32522	12.6662
TRINITY_DN38380_c0_g1	1.93804	2.44923	2.11987
TRINITY_DN38658_c0_g1	0.0001	0.278263	0.0001
TRINITY_DN38658_c5_g1	0.233137	0.201006	0.742813
TRINITY_DN51256_c0_g1	6.00616	3.03041	8.28136
TRINITY_DN41645_c0_g1	9.42959	4.84026	5.20194
TRINITY_DN42616_c0_g1	6.59133	9.40526	9.75982
TRINITY_DN42986_c1_g1	0.0252701	0.675461	0.0593228
TRINITY_DN43691_c0_g1	12.2568	7.62905	8.81029
TRINITY_DN44632_c0_g1	8.87956	5.36065	5.71163
TRINITY_DN45602_c2_g1	9.74449	8.21057	8.78744
TRINITY_DN45902_c0_g1	0.622938	0.0001	0.951196
TRINITY_DN46676_c0_g1	36.41	33.4478	21.8362
TRINITY_DN46700_c1_g1	10.0569	13.3801	10.1885
TRINITY_DN47234_c0_g2	30.2528	34.6123	16.6715
TRINITY_DN48192_c1_g1	10.4367	11.1885	8.629
TRINITY_DN48480_c1_g3	14.0538	9.82012	10.8951
TRINITY_DN48716_c1_g2	20.9952	10.5024	13.5835
TRINITY_DN52346_c1_g1	27.3607	17.8197	23.3273
TRINITY_DN48824_c0_g4	0.0997571	1.23125	1.35142
TRINITY_DN52346_c1_g2	4.23698	3.07408	3.61631
TRINITY_DN52346_c1_g3	10.0371	8.32736	2.54753
TRINITY_DN50292_c1_g1	40.4918	41.882	24.5431
TRINITY_DN50433_c1_g1	13.7338	12.7039	11.9914
TRINITY_DN52727_c0_g2	9.94828	11.268	9.31602
TRINITY_DN51217_c0_g1	44.1584	44.0261	58.9904
TRINITY_DN52727_c0_g3	32.1687	30.0489	6.90675
TRINITY_DN51465_c0_g1	41.8854	31.5863	23.3242
TRINITY_DN52117_c1_g5	0.0001	0.0001	1.86905
TRINITY_DN52727_c1_g2	47.287	63.1762	11.7353
TRINITY_DN52474_c1_g1	5.53712	3.61182	3.08035
TRINITY_DN52474_c1_g2	16.7324	17.527	9.80522
TRINITY_DN52649_c2_g1	29.3379	18.7577	18.0554
TRINITY_DN53327_c0_g1	47.6765	34.3433	17.5659
TRINITY_DN53327_c2_g3	45.3465	24.2381	18.7574
TRINITY_DN53327_c2_g2	13.1913	7.26063	10.9946
TRINITY_DN5447_c0_g1	1.23056	0.0001	0.105615
TRINITY_DN61592_c0_g1	0.0001	1.13636	0.0001
TRINITY_DN74139_c0_g1	0.0001	0.850343	0.0001

## Sheet: Table S7
Table S7. Unigenes involved in the terpenoid biosynthesis pathway in P. frutescens.
Gene ID	EC number	unigenes
HMGCR	1.1.1.34	2
FPPS	2.5.1.10	1
MVK	2.7.1.36	1
PMK	2.7.4.2	1
CMS	2.7.7.60	1
MVD	4.1.1.33	1
HMGS	2.3.3.10	1
DXS	2.2.1.7	4
IDI	5.3.3.2	1
HDS	1.17.7.1	1
GGPS	2.5.1.29	3
GPPS	2.5.1.1	1
(+)-neomenthol dehydrogenase	1.1.1.208	5
(4S)-limonene synthase	4.2.3.16	1
ent-kaurene oxidase	1.14.14.86	1
ent-kaurenoic acid hydroxylase	1.14.14.107	1
gibberellin 2-oxidase	1.14.11.13	2
CYP71D55	1.14.14.151	1
FDFT1	2.5.1.21	3
GERD	4.2.3.75	2
LUP4	5.4.99.39	1
LUS	5.4.99.41	1
NES1	4.2.3.48	1
SQLE	1.14.14.17	1

## Sheet: Table S8
Table S8. Specific primers for qPCR
Name	F	R
CMS	GTAGCCTTAGCAGCAACACCTAGC	CATGATTCCGCAAGACCTCTCGTG
GPPS	GCCGCATCAGTTTCGCCTAAATTC	CGCCTTTTGCCAGAACAGAATAGC
ANS	CTCCTTTCCCGCAGCCTTTACAC	ACGAGGAAGGGCGAAAGAAATGC
CHI1	TTCGTCAAGTTCACCGCCATCG	CGTCAGAATCGGCGAGTTGGTC
F3'H	ACACTTGCTAGGTTGCGAATGAGG	CCCTCCACCTCTTCTCCTCCAAG
F3H	GCCTACGACCAATTCAGCAGTGAG	TCACACGCCGCCACTATCCTC
UGT75C1	CTCGTCTGCGTAGCCGTTGAAG	TCGTCGTCTACTCCCACCTCTTTG
BZ1	GTCGCCAGGTTGAGCCACAAG	ACATCTGCGTCGCCAACATTCC
DFR	TTATGTAGTCCGTGCAACCGTTCG	GTTTGTATCCGCTCCTGGCAGTTC
HD1_1	TGGCAGGAAGATGACAAGGCAAAG	TTGTGCTTGGTGCGTCGAGAAG
CD2_1	GCAGGATTCTCGGCAGCACTTC	CAGCGTGAAGCAGAGGGTTATGAG
MYC1_2	CAAGGCTGACGGTGGTTGTAGTG	GGCTCCTCCCTCCCATTCGC
HPPR_1	GCTCCGCCGTGATTGGACTTC	GCCTACGAATCTCCGCTCTCAAC
CYP98A14_1	TGGAGTGGGCGATGGCTGAG	CATGACACGGTCGTGGCCTATTAC
RAS_1	TGGACGCTGAGGGTGTGGTAG	TCTGGTGCGAATTGAAGCATGAGG
note: CMS, 2-C-methyl-D-erythritol 4-phosphate cytidylyltransferase;GPPS, geranyl diphosphate synthase; ANS, anthocyanidin synthase; CHI1, Chalcone isomerase;F3'H, flavonoid 3'-monooxygenase; F3H,naringenin 3-dioxygenase; UGT75C1, anthocyanidin 3-O-glucoside 5-O-glucosyltransferase, BZ1, anthocyanidin 3-O-glucosyltransferase; DFR, flavanone 4-reductase; HD1_1, HD-ZIP IV transcription factor HD1; …

## Sheet: Table S9
Table S9. Details for qRT-PCR and RNA-Seq.
qRT-PCR	L1	L2	L3	L4	mean-L	SEM	S1	S2	S3	S4	mean-S	SEM	P value (L vs S)	R1	R2	R3	R4	mean-R	SEM	P value (L vs R)
CMS	1	1	1	1	1	0.0328266	0.145365	0.136953	0.083664	0.0982601	0.11606	0.0257954	1.05367e-05	0.0631197	0.0782499	0.0617779	0.0368609	0.0600021	0.014844	1.67081e-06
GPPS	1	1	1	1	1	0.0543084	0.22901	0.222244	0.206111	0.207079	0.216111	0.00981777	8.33647e-07	0.0853168	0.0865547	0.0775933	0.0774905	0.0817388	0.00421982	4.11872e-08
HDS	1	1	1	1	1	0.0929419	0.667921	0.77957	0.973161	0.97993	0.850145	0.132442	0.144884	0.413292	0.293663	0.4006	0.320464	0.357005	0.0510299	0.000210556
ANS	1	1	1	1	1	0.0276812	0.289724	0.291537	0.287324	0.27562	0.286051	0.00620523	2.78626e-07	0.0735176	0.0871252	0.0716561	0.0768524	0.0772878	0.00597691	1.15345e-07
CHI1	1	1	1	1	1	0.0177769	0.129204	0.131139	0.144403	0.0952942	0.12501	0.0181264	3.77131e-06	0.00539188	0.00561509	0.00550214	0.00578663	0.00557393	0.000145974	1.34244e-12
DFR	1	1	1	1	1	0.0884274	0.660447	0.800343	0.794659	0.682717	0.734541	0.0634817	0.00542894	0.0122159	0.0135787	0.0168753	0.0191179	0.0154469	0.00271323	8.88231e-09
F3'H	1	1	1	1	1	0.0509724	0.552387	0.62927	0.558198	0.57262	0.578119	0.0304368	0.000158384	0.122024	0.165882	0.110585	0.117541	0.129008	0.021676	6.53674e-06
F3H	1	1	1	1	1	0.0367364	0.117257	0.127693	0.0784953	0.074674	0.0995299	0.0232792	7.32718e-06	0.103826	0.0879138	0.0463667	0.0535204	0.0729066	0.023777	7.15399e-06
UGT75C1	1	1	1	1	1	0.0262959	0.148866	0.173989	0.162455	0.153103	0.159603	0.00965168	6.42801e-07	0.0780697	0.0822465	0.0525422	0.0893715	0.0755575	0.0138887	1.43885e-06
BZ1	1	1	1	1	1	0.101036	0.604767	0.562429	0.590909	0.643249	0.600338	0.0290989	0.000162774	0.16625	0.0936207	0.0920727	0.223916	0.143965	0.0550367	0.000112233
HD1_1	1	1	1	1	1	0.0564819	0.76183	0.754602	0.749352	0.693842	0.739906	0.0269617	0.000466735	0.916423	0.8468	0.839453	0.800466	0.850786	0.041787	0.00851231
MIXTA_1	1	1	1	1	1	0.0665672	0.87281	0.815496	1.01308	0.832631	0.883505	0.0776494	0.0804768	0.273239	0.261201	0.276963	0.253159	0.26614	0.00949242	9.18317e-07
CD2_1	1	1	1	1	1	0.0629859	0.778019	0.749072	0.750773	0.686433	0.741074	0.0335729	0.000906856	0.232229	0.183549	0.146256	0.411562	0.243399	0.101762	0.00101064
MYC1_2	1	1	1	1	1	0.0877506	0.782262	0.757553	0.665202	0.69925	0.726067	0.0462948	0.00198046	0.36269	0.340479	0.329538	0.349118	0.345456	0.0121302	2.70024e-06
RAS_1	1	1	1	1	1	0.0283351	1.57202	2.09406	1.64095	1.91355	1.80515	0.210078	0.00696497	4.59602	5.59184	5.25978	3.86537	4.82826	0.661504	0.00211367
RNA-Seq	L1(TPM)	L2(TPM)	L3(TPM)	mean-L(TPM)	Log2(mean-L-TPM)	S1(TPM)	S2(TPM)	S3(TPM)	mean-S(TPM)	Log2(mean-S-TPM)	R1(TPM)	R2(TPM)	R3(TPM)	mean-R(TPM)	Log2(mean-R-TPM)
CMS	9.75195	13.0914	10.0078	10.9504	3.45291	7.51228	7.23076	5.75693	6.83333	2.77259	5.10069	4.12507	2.04935	3.75837	1.91011
GPPS	8.36919	5.48466	10.058	7.97063	2.99469	3.80037	4.69193	0.503004	2.99843	1.58421	2.18566	3.37988	1.82183	2.46246	1.3001
HDS	742.128	565.093	788.901	698.707	9.44854	207.178	274.704	334.196	272.026	8.0876	66.5043	110.761	168.742	115.336	6.84969
ANS	120.122	138.653	58.2141	105.663	6.72333	42.8158	56.4027	7.66248	35.627	5.1549	0.440128	0.727353	0.107239	0.424907	-1.23478
CHI1	98.7285	86.4569	32.7999	72.6618	6.18312	15.3339	17.5361	3.51838	12.1295	3.60045	2.13746	2.27206	1.88218	2.09723	1.06849
DFR	26.1324	42.5933	20.7274	29.8177	4.8981	10.4227	15.1425	2.60697	9.39073	3.23124	0.548011	0.256978	0.841873	0.548954	-0.865243
F3'H	45.1642	50.9514	19.4241	38.5132	5.26728	9.62682	12.6225	1.12584	7.79172	2.96194	0.188267	0.446645	0.570481	0.401798	-1.31546
F3H	33.4958	46.8033	19.4548	33.2513	5.05534	12.4085	26.4058	2.15036	13.6549	3.77135	0.341915	0.152316	0.0434546	0.179229	-2.48013
UGT75C1	31.221	32.4602	11.0195	24.9002	4.63809	6.1246	8.10645	1.34878	5.19328	2.37664	0.241428	0.0954563	0.100718	0.145868	-2.77727
BZ1	98.0645	84.2582	36.178	72.8336	6.18653	43.6818	46.4339	35.5586	41.8914	5.38858	20.7489	21.4648	21.83	21.3479	4.41602
HD1_1	14.0048	14.0466	14.007	14.0195	3.80936	8.40089	14.8742	14.2908	12.522	3.64639	2.02594	5.55707	9.19003	5.59101	2.48311
MIXTA_1	12.4309	12.0354	13.0991	12.5218	3.64637	2.02594	5.55707	9.19003	5.59101	2.48311	0	0.389691	0.862405	0.417365	-1.26062
CD2_1	15.4247	15.7418	15.2319	15.4661	3.95104	12.2443	11.198	12.793	12.0784	3.59436	13.0485	16.4664	13.537	14.3506	3.84304
MYC1_2	66.7278	59.9087	85.5917	70.7427	6.14451	33.3952	44.0142	33.9337	37.1144	5.21391	51.1178	48.4642	46.7547	48.7789	5.60819
RAS_1	43.553	46.218	38.2577	42.6762	5.41536	34.9436	59.7649	44.7943	46.5009	5.53919	86.9109	133.648	116.882	112.48	6.81353
Note: P value (L vs S) means that gene expression in leaves compares with it in stems.

[truncated: 1 more sheets: Table S10]
